# Supplementary material for: Micrococcus porci sp. nov., Isolated from Feces of Black Pig (Sus scrofa)
Source: Life (Basel). 2022 Oct 31;12(11):1749. doi: 10.3390/life12111749 (PMC9697426; doi:10.3390/life12111749)
Supplement: Supplementary file 1 [file life-12-01749-s001.zip]

Archive with 2 entries (2 files):
- Supplementary Figures_20221019.pdf
- Supplementary Table S1_20221019.pdf
